# Supplementary material for: Temporal Dissociation Between Intravascular Albumin Mass and Transcapillary Escape Dynamics in Sepsis: A Longitudinal Characterization of Albumin Homeostasis Using Routine Laboratory Parameters
Source: J Clin Med. 2026 Mar 22;15(6):2427. doi: 10.3390/jcm15062427 (PMC13026996; doi:10.3390/jcm15062427)
Supplement: Supplementary file 1 [file jcm-15-02427-s001.zip]

Archive with 1 entries (1 files):
- jcm-4191744-supplementary.pdf
